# Supplementary material for: Rapid behavioral screening in the planarian Dugesia japonica is a biologically relevant system to study neurotoxicity of organophosphorus pesticides mixtures
Source: Front Toxicol. 2026 Mar 26;8:1753546. doi: 10.3389/ftox.2026.1753546 (PMC13061384; doi:10.3389/ftox.2026.1753546)
Supplement: Supplementary file 2 [file DataSheet1.zip]

Archive with 7 entries (6 files):
- Mass spec/
- Mass spec/Chlorpyrifos_LC-MS purity and integrity.pdf
- Mass spec/Diazinon_LC-MS purity and integrity.pdf
- Mass spec/Dichlorvos_LC-MS purity and integrity.pdf
- Mass spec/Malathion_LC-MS purity and integrity.pdf
- Mass spec/Parathion_LC-MS purity and integrity.pdf
- Mass spec/Profenofos_LC-MS purity and integrity.pdf
