# Supplementary material for: Rapid behavioral screening in the planarian Dugesia japonica is a biologically relevant system to study neurotoxicity of organophosphorus pesticides mixtures
Source: Front Toxicol. 2026 Mar 26;8:1753546. doi: 10.3389/ftox.2026.1753546 (PMC13061384; doi:10.3389/ftox.2026.1753546)
Supplement: Supplementary file 3 [file DataSheet3.xlsx]

## Sheet: Adult
	lethality_d7				lethality_d12				Stickiness_d7				Stickiness_d12				Speed(dark)_d7(-)				Speed(dark)_d7(+)				Speed(blue)_d7(-)				Speed(blue)_d7(+)				Speed(dark)_d12(-)				Speed(dark)_d12(+)				Speed(blue)_d12(-)				Speed(blue)_d12(+)				Resting (dark)_d7(+)
chemical	POD_med	POD_cil	POD_ciu	hit_confidence	POD_med	POD_cil	POD_ciu	hit_confidence	POD_med	POD_cil	POD_ciu	hit_confidence	POD_med	POD_cil	POD_ciu	hit_confidence	POD_med	POD_cil	POD_ciu	hit_confidence	POD_med	POD_cil	POD_ciu	hit_confidence	POD_med	POD_cil	POD_ciu	hit_confidence	POD_med	POD_cil	POD_ciu	hit_confidence	POD_med	POD_cil	POD_ciu	hit_confidence	POD_med	POD_cil	POD_ciu	hit_confidence	POD_med	POD_cil	POD_ciu	hit_confidence	POD_med	POD_cil	POD_ciu	hit_confidence	POD_med
Acephate	-3.50031	-3.50031	-3.50031	0	-3.50031	-3.50031	-3.50031	0.024	-3.50031	-3.50031	-3.50031	0	-3.50031	-3.50031	-3.50031	0	-3.50031	-5.74958	-3.50031	0.154	-3.50031	-5.74958	-3.50031	0.227	-3.50031	-3.64698	-3.50031	0.145	-3.50031	-5.74958	-3.50031	0.096	-3.50031	-5.74958	-3.50031	0.129	-3.50031	-5.74958	-3.50031	0.358	-3.50031	-5.74958	-3.50031	0.25	-3.50031	-5.51937	-3.50031	0.264	-3.50031
Chlorpyrifos	-4.71967	-4.72357	-4.71219	1	-4.69756	-4.69973	-4.6926	1	-5.77231	-6.24958	-5.34573	0.995	-4.77918	-5.54482	-4.50031	0.613	-4.50031	-6.74958	-4.50031	0.029	-4.50031	-4.50031	-4.50031	0.013	-4.50031	-4.50031	-4.50031	0	-4.50031	-4.50031	-4.50031	0.016	-4.74958	-6.74958	-4.74958	0.493	-4.74958	-6.74958	-4.74958	0.057	-4.73388	-6.74958	-4.61676	1	-4.50031	-4.50031	-4.50031	0.013	-5.50031
Diazinon	-4.50031	-4.50031	-4.50031	0	-4.50031	-5.55848	-4.50031	0.261	-6.66688	-7.08147	-5.50031	0.724	-5.32101	-7.28731	-4.50031	0.953	-4.50031	-4.50031	-4.50031	0	-4.50031	-4.50031	-4.50031	0.009	-4.50031	-4.50031	-4.50031	0	-4.50031	-4.50031	-4.50031	0.023	-4.50031	-7.50031	-4.50031	0.312	-4.50031	-4.50031	-4.50031	0	-4.50031	-7.50031	-4.50031	0.48	-4.50031	-4.53052	-4.50031	0.047	-4.50031
Dichlorvos	-5.32878	-5.39115	-5.10006	0.988	-5.58604	-5.69973	-5.56021	1	-7.03877	-7.57363	-5.50031	0.763	-5.74958	-5.80656	-5.74958	0.239	-5.74958	-5.74958	-5.74958	0	-5.74958	-5.74958	-5.74958	0	-5.50031	-5.50031	-5.50031	0.016	-5.50031	-5.50031	-5.50031	0	-5.50031	-8.25181	-5.50031	0.039	-5.50031	-8.25181	-5.50031	0.122	-5.61676	-6.53864	-5.61676	1	-5.50031	-8.25181	-5.50031	0.066	-5.50031
Malathion	-4.25026	-4.25026	-4.25026	0.009	-4.25026	-4.80027	-4.25026	0.069	-4.25026	-4.30236	-4.25026	0.252	-4.25026	-4.26416	-4.25026	0.033	-4.25026	-4.40725	-4.25026	0.433	-4.25026	-4.40885	-4.25026	0.223	-4.25026	-4.2726	-4.25026	0.08	-4.25026	-4.42128	-4.25026	0.06	-4.25026	-4.75271	-4.25026	0.287	-4.25026	-6.50031	-4.25026	0.075	-4.25026	-5.27083	-4.25026	0.456	-4.25026	-6.50031	-4.25026	0.129	-4.25026
Parathion	-4.93763	-4.95473	-4.90002	1	-4.9131	-5.07865	-4.87495	1	-4.50031	-4.50031	-4.50031	0	-4.74958	-4.74958	-4.74958	0	-4.74958	-4.74958	-4.74958	0	-4.74958	-6.74958	-4.74958	0.096	-4.74958	-4.78704	-4.74958	0.026	-4.74958	-4.87279	-4.74958	0.132	-4.74958	-4.77186	-4.74958	0.091	-4.74958	-4.80356	-4.74958	0.046	-4.50031	-5.04973	-4.50031	0.341	-4.50031	-4.53052	-4.50031	0.033	-4.50031
Profenofos	-5.08342	-5.33351	-5	0.76	-5.33351	-5.52781	-5.12826	1	-6.53293	-7.03575	-5.83191	0.987	-5	-5.81018	-5	0.232	-5	-7.25026	-5	0.031	-5.03913	-7.25026	-5	0.565	-5	-5	-5	0	-5	-7.25026	-5	0.051	-5	-7.25026	-5	0.136	-5	-5.11076	-5	0.05	-5	-7.25026	-5	0.135	-5	-5.30009	-5	0.149	-5
[truncated: 95 more columns]

## Sheet: Regen
	lethality_d7				lethality_d12				Stickiness_d7				Stickiness_d12				Speed(dark)_d7(-)				Speed(dark)_d7(+)				Speed(blue)_d7(-)				Speed(blue)_d7(+)				Speed(dark)_d12(-)				Speed(dark)_d12(+)				Speed(blue)_d12(-)				Speed(blue)_d12(+)				Resting (dark)_d7(+)
chemical	POD_med	POD_cil	POD_ciu	hit_confidence	POD_med	POD_cil	POD_ciu	hit_confidence	POD_med	POD_cil	POD_ciu	hit_confidence	POD_med	POD_cil	POD_ciu	hit_confidence	POD_med	POD_cil	POD_ciu	hit_confidence	POD_med	POD_cil	POD_ciu	hit_confidence	POD_med	POD_cil	POD_ciu	hit_confidence	POD_med	POD_cil	POD_ciu	hit_confidence	POD_med	POD_cil	POD_ciu	hit_confidence	POD_med	POD_cil	POD_ciu	hit_confidence	POD_med	POD_cil	POD_ciu	hit_confidence	POD_med	POD_cil	POD_ciu	hit_confidence	POD_med
Acephate	-3.50031	-3.50031	-3.50031	0	-3.50031	-3.50031	-3.50031	0	-3.50031	-3.50031	-3.50031	0	-3.50031	-3.50031	-3.50031	0	-3.50031	-5.74958	-3.50031	0.178	-3.50031	-5.74958	-3.50031	0.217	-3.50031	-3.80328	-3.50031	0.141	-3.50031	-5.74958	-3.50031	0.101	-3.50031	-5.74958	-3.50031	0.129	-3.50031	-5.74958	-3.50031	0.358	-3.50031	-5.74958	-3.50031	0.25	-3.50031	-5.51937	-3.50031	0.264	-3.50031
Chlorpyrifos	-4.69519	-4.71219	-4.64987	1	-4.70879	-4.84987	-4.69679	1	-5.76887	-6.05017	-4.50031	0.848	-5.05847	-5.10625	-4.50031	0.702	-4.50031	-4.50031	-4.50031	0.022	-4.50031	-4.50031	-4.50031	0.013	-4.50031	-4.50031	-4.50031	0	-4.50031	-4.50031	-4.50031	0.02	-4.74958	-6.74958	-4.74958	0.493	-4.74958	-6.74958	-4.74958	0.057	-4.73388	-6.74958	-4.61676	1	-4.50031	-4.50031	-4.50031	0.013	-4.50031
Diazinon	-4.50031	-4.50031	-4.50031	0	-4.50031	-4.50031	-4.50031	0.012	-5.03877	-7.01937	-4.50031	0.802	-4.58096	-6.53592	-4.50031	0.842	-4.50031	-4.50031	-4.50031	0	-4.50031	-4.50031	-4.50031	0.013	-4.50031	-4.50031	-4.50031	0	-4.50031	-7.50031	-4.50031	0.032	-4.50031	-7.50031	-4.50031	0.312	-4.50031	-4.50031	-4.50031	0	-4.50031	-7.50031	-4.50031	0.48	-4.50031	-4.53052	-4.50031	0.047	-4.50031
Dichlorvos	-5	-5.10006	-5	0.081	-5.3202	-5.84987	-5.14009	0.999	-7.00031	-7.05017	-5.50031	0.996	-6.02907	-7.00031	-5.50031	0.959	-5.08079	-5.22314	-5	0.511	-5	-5	-5	0	-5.11859	-5.24746	-5	0.841	-5	-5	-5	0	-5.50031	-8.25181	-5.50031	0.039	-5.50031	-8.25181	-5.50031	0.122	-5.61676	-6.53864	-5.61676	1	-5.50031	-8.25181	-5.50031	0.066	-5.25711
Malathion	-4.25026	-4.25026	-4.25026	0	-4.25026	-4.52531	-4.25026	0.401	-4.25026	-4.25026	-4.25026	0.002	-4.25026	-4.25026	-4.25026	0	-4.25026	-4.40725	-4.25026	0.453	-4.25026	-4.40885	-4.25026	0.246	-4.25026	-4.26641	-4.25026	0.075	-4.25026	-4.35925	-4.25026	0.056	-4.25026	-4.75271	-4.25026	0.287	-4.25026	-6.50031	-4.25026	0.075	-4.25026	-5.27083	-4.25026	0.456	-4.25026	-6.50031	-4.25026	0.129	-4.25026
Parathion	-4.72109	-4.79973	-4.71634	1	-4.74958	-4.86355	-4.71219	1	-4.50031	-4.50031	-4.50031	0	-4.74958	-4.74958	-4.74958	0	-4.74958	-4.74958	-4.74958	0	-4.74958	-6.74958	-4.74958	0.095	-4.74958	-4.74958	-4.74958	0.017	-4.74958	-4.87279	-4.74958	0.117	-4.74958	-4.77186	-4.74958	0.091	-4.74958	-4.80356	-4.74958	0.046	-4.50031	-5.04973	-4.50031	0.341	-4.50031	-4.53052	-4.50031	0.033	-4.50031
Profenofos	-5	-5.05005	-5	0.128	-5	-5.08342	-5	0.409	-5.34117	-6.25026	-5	0.909	-5	-5.26341	-5	0.058	-5	-7.25026	-5	0.028	-5.03913	-7.25026	-5	0.553	-5	-5	-5	0	-5	-7.25026	-5	0.052	-5	-7.25026	-5	0.136	-5	-5.11076	-5	0.05	-5	-7.25026	-5	0.135	-5	-5.30009	-5	0.149	-5
[truncated: 95 more columns]
