# Supplementary material for: Rapid behavioral screening in the planarian Dugesia japonica is a biologically relevant system to study neurotoxicity of organophosphorus pesticides mixtures
Source: Front Toxicol. 2026 Mar 26;8:1753546. doi: 10.3389/ftox.2026.1753546 (PMC13061384; doi:10.3389/ftox.2026.1753546)
Supplement: Supplementary file 4 [file DataSheet2.xlsx]

## Sheet: Adult
chemical	lowest_conc	highest_conc	lethality_d7				lethality_d12				Stickiness_d7				Stickiness_d12				Speed(dark)_d7(-)				Speed(dark)_d7(+)				Speed(blue)_d7(-)				Speed(blue)_d7(+)				Speed(dark)_d12(-)				Speed(dark)_d12(+)				Speed(blue)_d12(-)				Speed(blue)_d12(+)
			POD_median	POD_cil	POD_ciu	hit_confidence	POD_median	POD_cil	POD_ciu	hit_confidence	POD_median	POD_cil	POD_ciu	hit_confidence	POD_median	POD_cil	POD_ciu	hit_confidence	POD_med	POD_cil	POD_ciu	hit_confidence	POD_med	POD_cil	POD_ciu	hit_confidence	POD_med	POD_cil	POD_ciu	hit_confidence	POD_med	POD_cil	POD_ciu	hit_confidence	POD_med	POD_cil	POD_ciu	hit_confidence	POD_med	POD_cil	POD_ciu	hit_confidence	POD_med	POD_cil	POD_ciu	hit_confidence	POD_med	POD_cil	POD_ciu
CPF.ACE	-7	-5	-5	-5	-5	0	-5	-5	-5	0	-6.03846	-6.18421	-5.35911	1	-5.53846	-5.64706	-5	0.938	-5.86062	-7	-5	0.917	-5	-5	-5	0	-5.27019	-7	-5	0.837	-5	-5	-5	0.001	-5	-7	-5	0.403	-5	-5.1432	-5	0.074	-5	-7	-5	0.252	-5	-5.16863	-5
CPF.DDVP	-7	-5	-5.7	-5.85	-5.2375	0.983	-5.86471	-5.89048	-5.80833	1	-6	-6	-6	0.023	-6	-7	-6	0.048	-5	-6.27195	-5	0.421	-5	-7	-5	0.067	-5.20029	-6.2448	-5	0.544	-5	-7	-5	0.058	-5.5	-6.66121	-5.5	0.029	-5.5	-7	-5.5	0.104	-5.5	-6.63327	-5.5	0.029	-5.5	-7	-5.5
CPF.DZN	-8	-5	-5	-5	-5	0	-5	-5	-5	0.005	-7.14706	-7.21429	-5.72619	1	-7.03846	-7.16667	-6.17857	0.998	-5	-5	-5	0.004	-5	-8	-5	0.201	-5	-5.16762	-5	0.126	-5	-6.06846	-5	0.04	-5	-5.62945	-5	0.414	-5	-8	-5	0.358	-5	-5.6548	-5	0.132	-5	-8	-5
CPF.MAL	-7	-5	-5	-5	-5	0	-5	-5	-5	0.001	-6	-6.14706	-5.0885	0.994	-5.65	-6.53846	-5.06207	0.989	-5	-7	-5	0.33	-5	-7	-5	0.06	-5	-7	-5	0.306	-5	-5	-5	0.018	-5.41773	-7	-5	0.855	-5	-7	-5	0.033	-5	-7	-5	0.267	-5	-7	-5
CPF.PFS	-7.5	-5	-5.41154	-5.43235	-5.35625	1	-5.82857	-5.87368	-5.73333	1	-7.02083	-7.16176	-6.42786	1	-7.14062	-7.2125	-6	0.962	-5.15598	-7.5	-5	0.683	-5	-5	-5	0.021	-5.20588	-7.5	-5	0.79	-5	-5	-5	0	-5.5	-7.5	-5.5	0.472	-5.5	-7.5	-5.5	0.063	-5.67654	-7.18707	-5.5	0.779	-5.5	-7.5	-5.5
CPF.PT	-7	-5	-5	-5	-5	0	-5	-5.02	-5	0.052	-6.14706	-6.5	-5.7	0.997	-5.07692	-6.6	-5	0.592	-5	-5	-5	0	-5	-7	-5	0.225	-5	-5	-5	0	-5	-7	-5	0.206	-5	-5	-5	0	-5	-7	-5	0.218	-5	-5.02813	-5	0.055	-5	-7	-5
DDVP.ACE	-7	-5	-5.32857	-5.7	-5.1	0.983	-5.6	-5.76	-5.38	1	-6	-6.59955	-6	0.177	-6	-6	-6	0.009	-5.77721	-6.6792	-5.27404	1	-5	-7	-5	0.057	-5.54087	-7	-5.05235	1	-5	-7	-5	0.052	-5.76399	-7	-5.5	0.704	-5.5	-5.5	-5.5	0.007	-5.73063	-7	-5.5	0.676	-5.5	-5.53979	-5.5
DDVP.DZN	-7.5	-5	-5.6	-6.1	-5.26	1	-6.15714	-6.28182	-5.85	1	-6.5	-7.5	-6.5	0.385	-6.5	-6.55769	-6.5	0.071	-5.68266	-6.60422	-5.28678	1	-5	-7.5	-5	0.032	-5.75616	-6.67758	-5.31328	1	-5	-5	-5	0	-5	-7.5	-5	0.036	-5	-7.5	-5	0.171	-5.5	-7.5	-5.5	0.32	-5.5	-7.5	-5.5
DDVP.MAL	-7.5	-5	-5.6	-6.2	-5.3	0.999	-6.1	-6.26	-5.86471	1	-6.5	-6.53846	-6.5	0.074	-6.5	-6.5	-6.5	0	-5.57298	-7.5	-5.07883	1	-5	-5	-5	0.008	-5.26311	-7.5	-5	0.568	-5	-5	-5	0.002	-5.52213	-6.02483	-5.52213	1	-5.5	-7.5	-5.5	0.058	-5.63745	-7.5	-5.56872	1	-5.5	-5.5	-5.5
DDVP.PFS	-7	-5	-5.7	-6.1	-5.42143	1	-5.86471	-5.89048	-5.80833	1	-6	-7	-6	0.283	-6	-7	-6	0.065	-5.74307	-6.14961	-5.51643	1	-5	-5	-5	0.015	-5.52874	-6.23875	-5.24834	1	-5	-7	-5	0.111	-5.5	-5.5	-5.5	0.012	-5.5	-7	-5.5	0.244	-5.5	-5.5	-5.5	0	-5.5	-7	-5.5
DDVP.PT	-7	-5	-5.6	-5.8	-5.2	0.997	-5.9	-5.9	-5.9	1	-6.07143	-7	-6	0.747	-6	-6	-6	0	-5.64795	-7	-5.45615	1	-5	-5	-5	0	-5.20148	-7	-5	0.51	-5	-7	-5	0.031	-6.25684	-7	-6	0.69	-6	-7	-6	0.187	-6	-7	-6	0.297	-6	-7	-6
DZN.ACE	-8	-5	-5	-5	-5	0	-5	-5	-5	0	-7.03846	-7.16667	-6.125	1	-6.67857	-7.2	-5	0.962	-5	-8	-5	0.344	-5	-6.06038	-5	0.226	-5	-8	-5	0.302	-5	-6.16219	-5	0.343	-5	-5.1597	-5	0.095	-5.16824	-8	-5	0.549	-5	-8	-5	0.086	-5	-6.25441	-5
DZN.MAL	-8	-5	-5	-5	-5	0	-5	-5	-5	0	-6.07143	-7.03846	-5	0.867	-7.10714	-7.19444	-6.67815	1	-5	-8	-5	0.447	-5	-5.0214	-5	0.07	-5	-8	-5	0.274	-5	-5	-5	0.016	-5	-5	-5	0.005	-5	-8	-5	0.234	-5	-6.21352	-5	0.14	-5	-5.32035	-5
DZN.PFS	-8	-5	-5	-5.30902	-5	0.314	-5.52	-6.02	-5.23333	1	-7.125	-7.20833	-6.29301	1	-7.14706	-7.22727	-6.0625	0.986	-5	-7.57717	-5	0.403	-5	-5.01493	-5	0.075	-5	-8	-5	0.181	-5	-6.18157	-5	0.167	-5	-8	-5	0.378	-5	-8	-5	0.093	-5	-8	-5	0.114	-5	-5.06394	-5
DZN.PT	-8	-5	-5	-5	-5	0	-5	-5.2	-5	0.347	-7.1	-7.18421	-6.29412	0.994	-7.14706	-7.22727	-5	0.941	-5	-8	-5	0.408	-5	-7.08213	-5	0.228	-5	-8	-5	0.093	-5	-6.64155	-5	0.377	-5	-8	-5	0.275	-5	-8	-5	0.382	-5	-8	-5	0.099	-5	-8	-5
MAL.ACE	-7	-5	-5	-5.1	-5	0.082	-5	-5	-5	0	-5.16176	-5.22619	-5.05769	0.994	-5.18056	-5.61667	-5.02083	0.976	-5.56586	-7	-5	0.751	-5	-7	-5	0.139	-5	-7	-5	0.316	-5	-7	-5	0.124	-5	-7	-5	0.268	-5	-5.12747	-5	0.18	-5	-7	-5	0.41	-5	-5	-5
MAL.PFS	-8	-5	-5.2	-5.35	-5	0.783	-5.36667	-5.73333	-5.3	1	-7.14706	-7.21429	-5.5	0.932	-7.04167	-7.17647	-5.5	0.718	-5.29937	-8	-5	0.621	-5	-5	-5	0.007	-5	-8	-5	0.481	-5	-5	-5	0.011	-5.66666	-7.50958	-5.23538	1	-5	-8	-5	0.052	-5.61663	-8	-5.5	0.537	-5.5	-7.05803	-5.5
MAL.PT	-7	-5	-5	-5.1	-5	0.092	-5	-5.02	-5	0.031	-5	-5	-5	0	-5.04545	-6.0625	-5	0.515	-5	-7	-5	0.383	-5	-5.04254	-5	0.05	-5	-7	-5	0.417	-5	-5	-5	0.003	-5	-5	-5	0	-5	-5.23144	-5	0.132	-5	-5.03875	-5	0.169	-5	-5	-5
PFS.ACE	-8	-5	-5	-5	-5	0	-5	-5.1	-5	0.177	-7.08929	-7.19737	-5.68421	0.998	-6.78125	-7.2381	-5	0.783	-5	-8	-5	0.293	-5	-8	-5	0.402	-5	-8	-5	0.252	-5	-8	-5	0.351	-5.12787	-7.54456	-5	0.587	-5	-8	-5	0.073	-5.10246	-7.19655	-5	0.613	-5	-8	-5
PFS.PT	-8	-5	-5.35	-5.40019	-5.2	0.993	-5.23333	-5.32857	-5.0195	0.975	-7.11667	-7.2125	-6.26786	0.993	-5.5	-5.5	-5.5	0.001	-5.02881	-8	-5	0.537	-5	-8	-5	0.086	-5	-8	-5	0.377	-5	-6.01007	-5	0.031	-5	-8	-5	0.359	-5	-8	-5	0.092	-5	-6.17925	-5	0.04	-5	-8	-5
PT.ACE	-7	-5	-5	-5	-5	0	-5	-5	-5	0	-5	-5	-5	0	-5	-7	-5	0.128	-5.10168	-7	-5	0.607	-5	-5.22078	-5	0.14	-5	-5	-5	0	-5	-7	-5	0.278	-5	-6.66795	-5	0.31	-5	-5.00351	-5	0.099	-5	-5	-5	0	-5	-5.0751	-5
[truncated: 97 more columns]

## Sheet: Regen
chemical	lowest_conc	highest_conc	lethality_d7				lethality_d12				Stickiness_d7				Stickiness_d12				Speed(dark)_d7(-)				Speed(dark)_d7(+)				Speed(blue)_d7(-)				Speed(blue)_d7(+)				Speed(dark)_d12(-)				Speed(dark)_d12(+)				Speed(blue)_d12(-)				Speed(blue)_d12(+)
			POD_median	POD_cil	POD_ciu	hit_confidence	POD_median	POD_cil	POD_ciu	hit_confidence	POD_median	POD_cil	POD_ciu	hit_confidence	POD_median	POD_cil	POD_ciu	hit_confidence	POD_med	POD_cil	POD_ciu	hit_confidence	POD_med	POD_cil	POD_ciu	hit_confidence	POD_med	POD_cil	POD_ciu	hit_confidence	POD_med	POD_cil	POD_ciu	hit_confidence	POD_med	POD_cil	POD_ciu	hit_confidence	POD_med	POD_cil	POD_ciu	hit_confidence	POD_med	POD_cil	POD_ciu	hit_confidence	POD_med	POD_cil	POD_ciu
CPF.ACE	-7	-5	-5	-5	-5	0	-5	-5	-5	0	-5	-5.57143	-5	0.41	-5.66667	-6.11667	-5.11538	0.998	-5	-5	-5	0	-5	-7	-5	0.42	-5	-5	-5	0	-5	-7	-5	0.153	-5	-7	-5	0.219	-5	-7	-5	0.178	-5	-7	-5	0.092	-5	-7	-5
CPF.DDVP	-7	-5	-5.4	-5.6	-5.32857	1	-5.74286	-5.83636	-5.42174	1	-6	-6.53846	-6	0.146	-6	-6.18421	-6	0.598	-5	-6.11369	-5	0.046	-5	-7	-5	0.072	-5	-7	-5	0.348	-5	-5	-5	0.022	-5.77642	-7	-5.53232	1	-5.5	-5.5	-5.5	0	-5.69886	-7	-5.5638	1	-5.5	-6.54466	-5.5
CPF.DZN	-8	-5	-5	-5	-5	0	-5	-5	-5	0	-7	-7.125	-6.14286	1	-7	-7.14706	-5.71393	1	-5	-5	-5	0.008	-5	-8	-5	0.09	-5	-5.03971	-5	0.138	-5	-8	-5	0.032	-5	-7.53004	-5	0.178	-5	-5.03747	-5	0.112	-5	-8	-5	0.436	-5	-5.0275	-5
CPF.MAL	-7	-5	-5	-5	-5	0	-5	-5	-5	0	-6	-6.14706	-5.07692	0.994	-6.03846	-6.14706	-5	0.746	-5	-5	-5	0	-5	-7	-5	0.027	-5	-5	-5	0	-5	-5.51069	-5	0.119	-6.16785	-7	-5	0.681	-5	-5.20008	-5	0.169	-5	-5.08013	-5	0.088	-5	-5.20951	-5
CPF.PFS	-7	-5	-5.13333	-5.31667	-5	0.609	-5.40156	-5.42125	-5.36875	1	-5.64286	-7	-5.5	0.755	-6.625	-6.71429	-5.61354	0.98	-5	-5	-5	0	-5	-6.60593	-5	0.064	-5	-5.13392	-5	0.442	-5	-5	-5	0	-5.01709	-5.54218	-5.01709	1	-5	-7	-5	0.219	-5.28009	-5.7914	-5.1223	1	-5	-5	-5
CPF.PT	-7	-5	-5	-5.1	-5	0.052	-5	-5	-5	0.016	-5	-6	-5	0.281	-6.03846	-6.6	-5.08929	0.991	-5	-5	-5	0	-5	-7	-5	0.178	-5	-5	-5	0	-5	-5.1543	-5	0.064	-5	-7	-5	0.406	-5	-7	-5	0.04	-5	-5	-5	0.007	-5	-5.05789	-5
DDVP.ACE	-7	-5	-5.35	-5.4	-5.1	0.994	-5.39412	-5.55	-5.36154	1	-5.5	-5.5	-5.5	0	-5.5	-5.5	-5.5	0.001	-5	-5.5207	-5	0.27	-5	-5	-5	0	-5	-5	-5	0	-5	-5	-5	0	-5	-5.57043	-5	0.477	-5	-7	-5	0.254	-5.17283	-6.13905	-5.11861	1	-5	-7	-5
DDVP.DZN	-7	-5	-5.32857	-5.76	-5	0.962	-5.82	-6.14	-5.64	1	-6	-6.53846	-6	0.15	-6	-6	-6	0.013	-5	-5	-5	0	-5	-5	-5	0.008	-5	-5.50681	-5	0.185	-5	-5	-5	0	-5.5	-6.04058	-5.5	0.342	-5.5	-7	-5.5	0.176	-5.74138	-7	-5.27145	1	-5	-5	-5
DDVP.MAL	-7	-5	-5.1	-5.7	-5	0.583	-5.775	-6.14	-5.55	1	-6.125	-7	-6	0.772	-6	-6	-6	0	-5	-5	-5	0	-5	-7	-5	0.072	-5	-5	-5	0	-5	-5	-5	0.006	-5.5	-5.5	-5.5	0	-5.5	-7	-5.5	0.245	-5.5	-5.63058	-5.5	0.322	-5.5	-7	-5.5
DDVP.PFS	-7	-5	-5.30833	-5.6	-5	0.957	-5.42159	-5.64	-5.41375	1	-5.5	-7	-5.5	0.453	-5.5	-5.5	-5.5	0.003	-5	-6.03516	-5	0.044	-5	-7	-5	0.028	-5	-5	-5	0	-5	-5	-5	0.005	-5.54575	-7	-5.5	0.556	-5.5	-7	-5.5	0.175	-5.5	-5.61653	-5.5	0.084	-5.5	-7	-5.5
DDVP.PT	-7	-5	-5.3	-5.6	-5	0.958	-5.74286	-5.85	-5.42492	1	-6	-6	-6	0	-6	-6	-6	0.001	-5	-5	-5	0	-5	-5	-5	0	-5	-5	-5	0	-5	-5	-5	0	-5.06217	-6.19773	-5.06217	1	-5	-7	-5	0.179	-5	-7	-5	0.153	-5	-7	-5
DZN.ACE	-7	-5	-5	-5	-5	0	-5	-5	-5	0	-5	-7	-5	0.448	-5	-6.54167	-5	0.425	-5	-5	-5	0	-5	-7	-5	0.212	-5	-5	-5	0	-5	-5.11387	-5	0.052	-5	-5.19867	-5	0.1	-5	-7	-5	0.409	-5	-6.5993	-5	0.181	-5	-6.09171	-5
DZN.MAL	-8	-5	-5	-5	-5	0	-5	-5	-5	0	-6.14706	-7.03846	-5	0.94	-7.03846	-7.16667	-6.03812	1	-5	-8	-5	0.035	-5	-8	-5	0.23	-5	-8	-5	0.088	-5	-8	-5	0.189	-5	-6.23828	-5	0.34	-5	-8	-5	0.202	-5	-8	-5	0.23	-5	-5.05392	-5
DZN.PFS	-7	-5	-5	-5	-5	0	-5	-5	-5	0	-5.1	-7	-5	0.759	-5.52273	-7	-5	0.762	-5	-7	-5	0.453	-5	-5.57344	-5	0.097	-5	-5	-5	0	-5	-5.10185	-5	0.048	-5	-7	-5	0.246	-5	-7	-5	0.466	-5	-7	-5	0.123	-5	-7	-5
DZN.PT	-7	-5	-5	-5	-5	0	-5	-5	-5	0	-6.57143	-7	-5	0.68	-6.08333	-6.21154	-5.33333	1	-5	-5	-5	0	-5	-5.16762	-5	0.138	-5	-5	-5	0	-5	-5.20896	-5	0.051	-5	-5.0641	-5	0.051	-5	-5.1001	-5	0.141	-5	-5.06774	-5	0.066	-5	-5	-5
MAL.ACE	-7	-5	-5	-5	-5	0	-5	-5	-5	0	-5	-5.1	-5	0.273	-5.08929	-5.19737	-5	0.869	-5	-7	-5	0.435	-5	-5.10932	-5	0.06	-5	-5	-5	0	-5	-5	-5	0.01	-5	-5	-5	0	-5	-6.6932	-5	0.495	-5	-7	-5	0.209	-5	-5.17119	-5
MAL.PFS	-7	-5	-5	-5	-5	0	-5	-5.14	-5	0.148	-5	-7	-5	0.248	-6.68421	-7	-6.0448	1	-5	-7	-5	0.432	-5	-5.04934	-5	0.105	-5	-5.43899	-5	0.129	-5	-5.26231	-5	0.116	-5	-5.13386	-5	0.243	-5	-7	-5	0.41	-5.04788	-7	-5	0.556	-5	-5.08218	-5
MAL.PT	-7	-5	-5	-5	-5	0	-5	-5	-5	0	-5	-6.03846	-5	0.467	-6.16667	-6.625	-5.61538	1	-5	-5	-5	0	-5	-5	-5	0.01	-5	-5	-5	0	-5	-5	-5	0	-5	-7	-5	0.351	-5	-5.24505	-5	0.094	-5	-5.15933	-5	0.145	-5	-5.07778	-5
PFS.ACE	-7	-5	-5	-5	-5	0	-5	-5	-5	0	-5.03846	-6.57143	-5	0.743	-5.52083	-6.14706	-5	0.753	-6.6482	-7	-5	0.772	-5	-5	-5	0.012	-5	-5	-5	0	-5	-5.59339	-5	0.08	-5	-7	-5	0.379	-5	-7	-5	0.256	-5	-5.02261	-5	0.052	-5	-5.74749	-5
PFS.PT	-7	-5	-5	-5.13333	-5	0.076	-5	-5	-5	0	-5	-7	-5	0.403	-6.1	-7	-5	0.795	-5	-5	-5	0	-5	-7	-5	0.097	-5	-5.00871	-5	0.058	-5	-6.1792	-5	0.086	-5	-7	-5	0.224	-5.21187	-7	-5	0.599	-5	-5	-5	0	-5	-7	-5
PT.ACE	-7	-5	-5	-5	-5	0	-5	-5	-5	0	-5	-5.08929	-5	0.141	-5	-5.03846	-5	0.072	-5	-5	-5	0	-5	-5.56819	-5	0.25	-5	-5	-5	0	-5	-5.27205	-5	0.159	-5	-5.04339	-5	0.179	-5	-5.73454	-5	0.187	-5	-5	-5	0	-5	-5.08064	-5
[truncated: 97 more columns]
